# Supplementary material for: Genomic Characterization and Phylogenetic Analysis of Five Avian Influenza H5N1 Subtypes from Wild Anser indicus in Yunnan, China
Source: Vet Sci. 2025 Mar 17;12(3):280. doi: 10.3390/vetsci12030280 (PMC11945867; doi:10.3390/vetsci12030280)
Supplement: Supplementary file 1 [file vetsci-12-00280-s001.zip]

Archive with 1 entries (1 files):
- vetsci-3449999-supplementary.pdf
